# Supplementary material for: The effects of forest canopy shading and turbulence on boundary layer ozone
Source: Nat Commun. 2017 May 18;8:15243. doi: 10.1038/ncomms15243 (PMC5454380; doi:10.1038/ncomms15243)
Supplement: Supplementary Data 1 — Canopy parameters by BELD3 land use categories. [file ncomms15243-s1.xlsx]

## Sheet: SI Table 2
Supplementary Data 1. Canopy Parameters by BELD3 Land Use Class
BELD3 Land Use Class	Name	Potential Vegetation Canopy	Clumping Index	LAI Distribution Type
3	USGS urban	no	0	n/a
4	USGS drycrop	no	0.85	n/a
5	USGS irrcrop	no	0.73	n/a
6	USGS cropgrass	no	0.85	n/a
7	USGS cropwdlnd	yes	0.85	Mixed
8	USGS grassland	no	0.82	n/a
9	USGS shrubland	no	0.86	n/a
10	USGS shrubgrass	no	0.95	n/a
11	USGS savanna	yes	0.69	Mixed
12	USGS decidforest	yes	0.78	Deciduous
13	USGS evbrdleaf	yes	0.65	Deciduous
14	USGS coniferfor	yes	0.4	Coniferous
15	USGS mxforest	yes	0.69	Mixed
16	USGS water	no	0	n/a
17	USGS wetwoods	no	0.65	n/a
18	USGS sprsbarren	yes	0.76	Mixed
19	USGS woodtundr	no	0.85	n/a
20	USGS mxtundra	no	0.85	n/a
21	USGS snowice	no	0	n/a
22	Alfalfa	no	0.86	n/a
23	Barley	no	0.86	n/a
24	Corn	yes	0.82	Mixed
25	Cotton	yes	0.82	Mixed
26	Grass	no	0.75	n/a
27	Hay	no	0.85	n/a
28	Misc crop	no	0.85	n/a
29	Oats	no	0.85	n/a
30	Pasture	no	0.86	n/a
31	Peanuts	no	0.8	n/a
32	Potatoes	no	0.8	n/a
33	Rice	no	0.8	n/a
34	Rye	no	0.8	n/a
35	Sorghum	no	0.81	n/a
36	Soybeans	yes	0.84	Mixed
37	Tobacco	no	0.77	n/a
38	Wheat	no	0.86	n/a
39	Acacia	yes	0.8	Deciduous
40	Ailanthus	yes	0.71	Deciduous
41	Alder	yes	0.67	Deciduous
42	Apple	yes	0.75	Deciduous
43	Ash	yes	0.82	Deciduous
44	Basswood	yes	0.8	Deciduous
45	Beech	yes	0.8	Deciduous
46	Birch	yes	0.8	Deciduous
47	Bumelia gum	yes	0.71	Deciduous
48	Cajeput	yes	0.71	Deciduous
49	Califor laurel	yes	0.71	Deciduous
50	Cascara buckthor	yes	0.71	Deciduous
51	Castanea	yes	0.75	Deciduous
52	Catalpa	yes	0.71	Deciduous
53	Cedar chamaecyp	yes	0.53	Coniferous
54	Cedar thuja	yes	0.53	Coniferous
55	Chestnut buckeye	yes	0.8	Deciduous
56	Chinaberry	yes	0.71	Deciduous
57	Cypress cupress	yes	0.7	Coniferous
58	Cypress taxodium	yes	0.42	Coniferous
59	Dogwood	yes	0.71	Deciduous
60	Douglas fir	yes	0.45	Coniferous
61	East hophornbean	yes	0.8	Deciduous
62	Elder	yes	0.71	Deciduous
63	Elm	yes	0.8	Deciduous
64	Eucalyptus	yes	0.61	Deciduous
65	Fir balsam	yes	0.56	Coniferous
66	Fir CA red	yes	0.49	Coniferous
67	Fir corkbark	yes	0.56	Coniferous
68	Fir fraser	yes	0.56	Coniferous
69	Fir grand	yes	0.49	Coniferous
70	Fir noble	yes	0.49	Coniferous
71	Fir Pacf silver	yes	0.49	Coniferous
72	Fir SantaLucia	yes	0.56	Coniferous
73	Fir Shasta red	yes	0.49	Coniferous
74	Fir spp	yes	0.53	Coniferous
75	Fir subalpine	yes	0.5	Coniferous
76	Fir white	yes	0.42	Coniferous
77	Gleditsia locust	yes	0.8	Deciduous
78	Hackberry	yes	0.8	Deciduous
79	Hawthorn	yes	0.71	Deciduous
80	Hemlock	yes	0.58	Coniferous
81	Hickory	yes	0.75	Deciduous
82	Holly American	yes	0.5	Deciduous
83	Hornbeam	yes	0.55	Deciduous
84	Incense cedar	yes	0.53	Coniferous
85	Juniper	yes	0.65	Coniferous
86	KY coffeetree	yes	0.71	Deciduous
87	Larch	yes	0.61	Deciduous
88	Loblolly bay	yes	0.65	Deciduous
89	Madrone	yes	0.65	Deciduous
90	Magnolia	yes	0.55	Deciduous
91	Mahogany	yes	0.8	Deciduous
92	Maple bigleaf	yes	0.85	Deciduous
93	Maple bigtooth	yes	0.85	Deciduous
94	Maple black	yes	0.85	Deciduous
95	Maple boxelder	yes	0.85	Deciduous
96	Maple FL	yes	0.85	Deciduous
97	Maple mtn	yes	0.85	Deciduous
98	Maple Norway	yes	0.85	Deciduous
99	Maple red	yes	0.85	Deciduous
100	Maple RkyMtn	yes	0.85	Deciduous
101	Maple silver	yes	0.85	Deciduous
102	Maple spp	yes	0.85	Deciduous
103	Maple striped	yes	0.85	Deciduous
104	Maple sugar	yes	0.87	Deciduous
105	Mesquite	yes	0.76	Deciduous
106	Misc hardwoods	yes	0.75	Mixed
107	Mixed conifer sp	yes	0.51	Coniferous
108	Mountain ash	yes	0.72	Deciduous
109	Mulberry	yes	0.71	Deciduous
110	Nyssa	yes	0.78	Deciduous
111	Oak AZ white	yes	0.93	Deciduous
112	Oak bear	yes	0.93	Deciduous
113	Oak black	yes	0.93	Deciduous
114	Oak blackjack	yes	0.93	Deciduous
115	Oak blue	yes	0.82	Deciduous
116	Oak bluejack	yes	0.93	Deciduous
117	Oak bur	yes	0.93	Deciduous
118	Oak CA black	yes	0.82	Deciduous
119	Oak CA live	yes	0.82	Deciduous
120	Oak CA white	yes	0.82	Deciduous
121	Oak canyon live	yes	0.93	Deciduous
122	Oak chestnut	yes	0.93	Deciduous
123	Oak chinkapin	yes	0.82	Deciduous
124	Oak delta post	yes	0.82	Deciduous
125	Oak Durand	yes	0.93	Deciduous
126	Oak Emery	yes	0.93	Deciduous
127	Oak Engelmann	yes	0.93	Deciduous
128	Oak evergreen sp	yes	0.82	Deciduous
129	Oak Gambel	yes	0.93	Deciduous
130	Oak interio live	yes	0.93	Deciduous
131	Oak laurel	yes	0.82	Deciduous
132	Oak live	yes	0.93	Deciduous
133	Oak Mexicanblue	yes	0.82	Deciduous
134	Oak Northrn pin	yes	0.82	Deciduous
135	Oak Northrn red	yes	0.82	Deciduous
136	Oak nuttall	yes	0.93	Deciduous
137	Oak OR white	yes	0.93	Deciduous
138	Oak overcup	yes	0.71	Deciduous
139	Oak pin	yes	0.82	Deciduous
140	Oak post	yes	0.93	Deciduous
141	Oak scarlet	yes	0.93	Deciduous
142	Oak scrub	yes	0.82	Deciduous
143	Oak shingle	yes	0.82	Deciduous
144	Oak Shumrd red	yes	0.82	Deciduous
145	Oak silverleaf	yes	0.93	Deciduous
146	Oak Southrn red	yes	0.71	Deciduous
147	Oak spp	yes	0.82	Deciduous
148	Oak swamp cnut	yes	0.65	Deciduous
149	Oak swamp red	yes	0.82	Deciduous
150	Oak swamp white	yes	0.82	Deciduous
151	Oak turkey	yes	0.71	Deciduous
152	Oak water	yes	0.71	Deciduous
153	Oak white	yes	0.93	Deciduous
154	Oak willow	yes	0.82	Deciduous
155	Osage orange	yes	0.71	Deciduous
156	Paulownia	yes	0.71	Deciduous
157	Pawpaw	yes	0.71	Deciduous
158	Persimmon	yes	0.71	Deciduous
159	Pine Apache	yes	0.48	Coniferous
160	Pine Austrian	yes	0.48	Coniferous
161	Pine AZ	yes	0.48	Coniferous
162	Pine Bishop	yes	0.48	Coniferous
163	Pine blackjack	yes	0.48	Coniferous
164	Pine brstlcone	yes	0.4	Coniferous
165	Pine chihuahua	yes	0.48	Coniferous
166	Pine Coulter	yes	0.42	Coniferous
167	Pine digger	yes	0.5	Coniferous
168	Pine Ewhite	yes	0.5	Coniferous
169	Pine foxtail	yes	0.4	Coniferous
170	Pine jack	yes	0.62	Coniferous
171	Pine Jeffrey	yes	0.48	Coniferous
172	Pine knobcone	yes	0.5	Coniferous
173	Pine limber	yes	0.4	Coniferous
174	Pine loblolly	yes	0.4	Coniferous
175	Pine lodgepole	yes	0.42	Coniferous
176	Pine longleaf	yes	0.42	Coniferous
177	Pine Monterey	yes	0.48	Coniferous
178	Pine pinyon	yes	0.8	Coniferous
179	Pine pinyon brdr	yes	0.65	Coniferous
180	Pine pinyon cmn	yes	0.4	Coniferous
181	Pine pitch	yes	0.48	Coniferous
182	Pine pond	yes	0.4	Coniferous
183	Pine ponderosa	yes	0.4	Coniferous
184	Pine red	yes	0.4	Coniferous
185	Pine sand	yes	0.48	Coniferous
186	Pine scotch	yes	0.62	Coniferous
187	Pine shortleaf	yes	0.4	Coniferous
188	Pine slash	yes	0.4	Coniferous
189	Pine spruce	yes	0.4	Coniferous
190	Pine sugar	yes	0.4	Coniferous
191	Pine Swwhite	yes	0.5	Coniferous
192	Pine tablemtn	yes	0.5	Coniferous
193	Pine VA	yes	0.45	Coniferous
194	Pine Washoe	yes	0.48	Coniferous
195	Pine whitebark	yes	0.4	Coniferous
196	Pine Wwhite	yes	0.5	Coniferous
197	Pine yellow	yes	0.48	Coniferous
198	Populus	yes	0.69	Deciduous
199	Prunus	yes	0.71	Deciduous
200	Redbay	yes	0.71	Deciduous
201	Robinia locust	yes	0.8	Deciduous
202	Sassafras	yes	0.8	Deciduous
203	Sequoia	yes	0.4	Coniferous
204	Serviceberry	yes	0.71	Deciduous
205	Silverbell	yes	0.71	Deciduous
206	Smoketree	yes	0.71	Deciduous
207	Soapberry westrn	yes	0.71	Deciduous
208	Sourwood	yes	0.65	Deciduous
209	Sparkleberry	yes	0.71	Deciduous
210	Spruce black	yes	0.5	Coniferous
211	Spruce blue	yes	0.5	Coniferous
212	Spruce Brewer	yes	0.6	Coniferous
213	Spruce Englemann	yes	0.5	Coniferous
214	Spruce Norway	yes	0.55	Coniferous
215	Spruce red	yes	0.58	Coniferous
216	Spruce Sitka	yes	0.6	Coniferous
217	Spruce spp	yes	0.6	Coniferous
218	Spruce white	yes	0.7	Coniferous
219	Sweetgum	yes	0.65	Deciduous
220	Sycamore	yes	0.6	Deciduous
221	Tallowtree chins	yes	0.71	Deciduous
222	Tamarix	yes	0.71	Deciduous
223	Tanoak	yes	0.74	Deciduous
224	Torreya	yes	0.48	Deciduous
225	Tung oil tree	yes	0.71	Deciduous
226	Unknown tree	yes	0.69	Mixed
227	Walnut	yes	0.93	Deciduous
228	Water elm	yes	0.71	Deciduous
229	Willow	yes	0.82	Deciduous
230	Yellow poplar	yes	0.55	Deciduous
231	Yellowwood	yes	0.71	Deciduous
232	Yucca Mojave	yes	0.71	Deciduous
