# Supplementary material for: The effects of forest canopy shading and turbulence on boundary layer ozone
Source: Nat Commun. 2017 May 18;8:15243. doi: 10.1038/ncomms15243 (PMC5454380; doi:10.1038/ncomms15243)
Supplement: Supplementary Data 2 — Leaf Area Index and cumulative Leaf Area Index by LAI distribution type. [file ncomms15243-s2.xlsx]

## Sheet: SI Table 3
Supplementary Data 2. Leaf Area Index and Cumulative Leaf Area Index by LAI Distribution Type
LAI Distribution Parameter	LAI Distribution Type
	Deciduous	Coniferous	Mixed
Fraction of LAI in uppermost canopy layer	0.73	0.09	0.23
Fraction of LAI in middle canopy layer	0.27	0.68	0.4
Fraction of LAI in lowest canopy layer	0	0.23	0.37
Cumulative LAI fraction to bottom of uppermost canopy layer	0.73	0.09	0.23
Cumulative LAI fraction to center of middle canopy layer	0.97	0.54	0.52
Cumulative LAI fraction to bottom of middle canopy layer	1	0.77	0.63
Cumulative LAI fraction to middle of lowest canopy layer	1	0.93	0.75
